# Supplementary material for: Adverse Effects on Work and Daily Life Interference among Healthcare Workers after the First and Second ChAdOx1 and BNT162b2 COVID-19 Vaccine Doses
Source: Vaccines (Basel). 2021 Aug 19;9(8):926. doi: 10.3390/vaccines9080926 (PMC8402749; doi:10.3390/vaccines9080926)
Supplement: Supplementary file 1 [file vaccines-09-00926-s001.zip]

Archive with 1 entries (1 files):
- vaccines-1303774-supplementary.pdf
